# Supplementary material for: Practical screening tools for sarcopenia in patients with systemic sclerosis
Source: PLoS One. 2021 Jan 22;16(1):e0245683. doi: 10.1371/journal.pone.0245683 (PMC7822499; doi:10.1371/journal.pone.0245683)
Supplement: S1 File — (ODT) [file pone.0245683.s001.odt]

SARC-F – Youden Index:
A SARC-F score equal to or greater than 4 performed better in our population than a cut-off of 6: Youden index 0.21 vs. 0.10, and AUC 0.588 vs. 0.549, respectively

Raw data of each tool:
The raw data of each tool vs. the gold standard diagnostic results were provided in 2x2 tables.


SARC-F ≥ 4

Presence of sarcopenia
Absence of sarcopenia
Total
SARC-F ≥ 4
6
15
21
SARC-F < 4
9
64
73
Total
15
79
94


SARC-F ≥ 6

Presence of sarcopenia
Absence of sarcopenia
Total
SARC-F ≥ 6
12
71
83
SARC-F < 6
3
8
11
Total
15
79
94

Sensitivity			80.00% (51.91% to 95.67%)
Specificity			10.13% (4.47% to 18.98%)
Positive Likelihood Ratio		0.89 (0.68 to 1.16)
Negative Likelihood Ratio	1.97 (0.59 to 6.60)
Disease prevalence		15.96% (9.22% to 24.95%)
Positive Predictive Value		14.46% (11.49% to 18.03%)
Negative Predictive Value 	72.73% (44.38% to 89.91%)
AUC 				0.549 (0.383-0.716)

SARC-CalF

Presence of sarcopenia
Absence of sarcopenia
Total
SARC-CalF ≥ 11
8
12
20
SARC-CalF < 11
7
67
74
Total
15
79
94

SARC-F+EBM

Presence of sarcopenia
Absence of sarcopenia
Total
SARC-F+EBM ≥ 12
9
11
20
SARC-F+EBM < 12
6
68
74
Total
15
79
94

Ishii screening test

Presence of sarcopenia
Absence of sarcopenia
Total
Ishii ≥105 in men
and ≥120 in women
13
21
34
Ishii <105 in men
and <120 in women
2
58
60
Total
15
79
94
